# Supplementary material for: Creation of an Isogenic Human iPSC-Based RGC Model of Dominant Optic Atrophy Harboring the Pathogenic Variant c.1861C>T (p.Gln621Ter) in the OPA1 Gene
Source: Int J Mol Sci. 2024 Jun 30;25(13):7240. doi: 10.3390/ijms25137240 (PMC11242102; doi:10.3390/ijms25137240)
Supplement: Supplementary file 1 [file ijms-25-07240-s001.zip]

Archive with 1 entries (1 files):
- ijms-3020901-supplementary.pdf
